# Supplementary material for: Two Virus-Induced MicroRNAs Known Only from Teleost Fishes Are Orthologues of MicroRNAs Involved in Cell Cycle Control in Humans
Source: PLoS One. 2015 Jul 24;10(7):e0132434. doi: 10.1371/journal.pone.0132434 (PMC4514678; doi:10.1371/journal.pone.0132434)
Supplement: S1 File — (XLS) [file pone.0132434.s005.xls]

## Sheet: 120-detectable-probes
Raw data was converted to a log2 format, the data was normalized based on the mean signal for fish probes detectable on all arrays, triplicate spot intensities were averaged, throwing out flagged spots
120 probes were selected that were detectable on the array for all control samples or all infected samples, except TR19. For the graph in figure 1 we included the data marked in blue below specifically the fold change column data.
Data for 120 probes were compared (infected vs. control) using NIA Array Analysis software
Probes are ranked in order of ascending FDR (false discovery rate, a pseudo P value adjusted for multiple comparisons)
For figure 1 we also calculated the fold change for the well known immunologically relevant miR-155 despite that it was not detected above threshold in all samples (see last line in the table below)
ORB V30 Oligo ID	Ncode2 Zebrafish annot (Sanger 9.0)	Ncode V2 Annotation (Sanger 9.0)	ORB Design Target (Sanger 10.0)	Sanger 9.0 Accession	Probe_Sequence	Fold Change between infected and noninfected	P	FDR	TR2	TR3	TR4	TR6	TR7	TR8	TR9	TR10	TR11	TR12	TR13	TR14	TR15	TR16	TR17	TR18	TR19	TR20
2120	dre-miR-462	dre-miR-462		MIMAT0001855	AGCTGCATTATGGGTTCCGTTAAGCTGCATTATGGGTTCCGTTA	57.9034	0	0	5.44	6.07	4.17667	3.95	5.48	5.12667	5.22	4.94	10.9033	10.35	11.2133	10.54	11.2067	10.39	11.1167	10.7333	11.6633	5.01333		Negative control fish: TR2-4 + TR6-10 + TR20
2236	dre-miR-146b	dre-miR-146b		MIMAT0001844	CACCCTTGGAATTCAGTTCTCACACCCTTGGAATTCAGTTCTCA	16.1248	0	0	2.88667	1.97	2.16	2.67	3.51	2.32	2.79	2.18	8.04	6.54	7.18	6.10333	6.51667	6.23	6.33	6.84333	6.18	3.11		VHSV infected fish: TR10-19
1016	1016	dme-miR-100			CACAAGTTCGGATTTACGGGTTCACAAGTTCGGATTTACGGGTT	0.31498	0	0	10.5167	10.1033	9.71	10.5933	10.5433	10.4533	10.6833	10.39	8.86	8.66	8.52333	9.12333	8.46667	9.34667	8.39	8.29333	9.14333	10.7733
2235	dre-miR-731	dre-miR-731		MIMAT0003761	GATCCGGGAGAAAACGTGTCAGATCCGGGAGAAAACGTGTCA	56.583	0	0	2.18333	1.81	1.97333	1.92	2.93333	2.98667	1.68333	2.05333	8.29333	8.13333	8.13	7.57333	7.78667	8.44667	8.01	8.00667	7.55	1.93
2063	dre-miR-146a	dre-miR-146a		MIMAT0001843	CCATCTATGGAATTCAGTTCTCCCATCTATGGAATTCAGTTCTC	6.10977	0	1e-05	5.76	6.24	4.92	5.89333	6.4	6.55667	5.60333	6.02333	9.17	9.65	9.59	9.18333	7.86	8.04667	8.27	7.00667	7.79333	5.84333
1068	dre-miR-99	hsa-miR-99a|rno-miR-99a|gga-miR-99a|dre-miR-99|mml-miR-99a|ptr-miR-99a|ggo-miR-99a|ppy-miR-99a|lla-miR-99a|mne-miR-99a|ppa-miR-99a|xtr-miR-99		MIMAT0001812	CACAAGATCGGATCTACGGGTCACAAGATCGGATCTACGGGT	0.34815	0	2e-05	7.57333	7.49	7.5	8.00333	7.83667	7.48	7.62667	7.2	5.98667	6.69	6.27667	6.61	5.63	6.55333	5.34667	5.96667	6.12	8.15667
1467	dre-miR-223	hsa-miR-223|mmu-miR-223|rno-miR-223|gga-miR-223|dre-miR-223|mml-miR-223|ptr-miR-223|ggo-miR-223|ppy-miR-223|sla-miR-223|ppa-miR-223|fru-miR-223|tni-miR-223|xtr-miR-223|mdo-miR-223		MIMAT0001290	GGGGTATTTGACAAACTGACAGGGGTATTTGACAAACTGACA	3.24901	0	2e-05	7.23	6.67	5.86333	6.57667	6.79	6.94333	6.94333	7.70333	8.24667	7.81667	9.01	8.44333	7.95667	8.25333	8.64333	9.06333	9.00333	6.44333
1783	1783	hsa-miR-451|gga-miR-451			AAACTCAGTAATGGTAACGGTTAAACTCAGTAATGGTAACGGTT	0.28497	3e-05	0.0004	10.5633	10.0467	10.43	9.65667	10.2233	10.6067	9.35667	10.2467	8.07	7.77	6.93	7.73667	7.81333	9.85333	8.57333	8.28333	9.49	9.79
ORB1204			hsa-miR-923		AGTTTCTTTTCCTCCGCTGAAGTTTCTTTTCCTCCGCTGA	6.75312	4e-05	0.00049	11.4533	13.07	11.48	12.3267	11.8567	13.0167	11.7667	12.3833	14.41	15.79	15.4167	14.86	13.8033	11.38	14.9667	16.5767	16.0733	11.1
2163	dre-miR-21	dre-miR-21|fru-miR-21|tni-miR-21		MIMAT0001787	CCAACACCAGTCTGATAAGCTACCAACACCAGTCTGATAAGCTA	3.96931	6e-05	0.00068	11.7067	12.14	10.32	11.08	11.4933	11.4933	10.6933	11.4233	13.2033	14.0033	14	13.2067	13.2867	10.51	13.2033	13.43	13.6767	10.3067
1889	dre-miR-739	dre-miR-739		MIMAT0003770	AACCCTTCTCCACTTCGGCCTAACCCTTCTCCACTTCGGCCT	3.29945	0.00011	0.0012	6.31667	5.98	6.68	8.13667	8.15	6.74	7.48667	7.28333	8.78667	8.72	8.50333	9.36333	7.42	8.36	8.87	10.0633	9.71	7.55667
1755	dre-miR-451	mmu-miR-451|rno-miR-451|dre-miR-451|xtr-miR-451		MIMAT0001634	AACTCAGTAATGGTAACGGTTTAACTCAGTAATGGTAACGGTTT	0.29389	0.00014	0.00143	10.39	10.1867	10.5233	9.77333	10.5367	10.6467	9.52667	10.4233	8.16	7.75	6.80667	7.87333	8.01333	10.6333	8.74333	8.60333	9.70667	10.3067
2011	2011	hsa-miR-181d			AACCCACCGACAACAATGAATGAACCCACCGACAACAATGAATG	0.49236	0.00019	0.00179	5.99333	6.85667	6.97667	6.31667	6.86	6.65	6.32333	6.34	5.33	5.31667	4.85667	4.96333	5.22	5.50667	5.97	6.06667	5.92	6.02333
1315	1315	hsa-miR-21|mmu-miR-21|rno-miR-21|ssc-miR-21|mml-miR-21|ptr-miR-21|ggo-miR-21|ppy-miR-21|mne-miR-21|age-miR-21|ppa-miR-21|gga-miR-21|mdo-miR-21			TCAACATCAGTCTGATAAGCTATCAACATCAGTCTGATAAGCTA	3.22409	0.00068	0.00583	5.68667	8.01	4.18667	5.24	5.88	6.70333	6.61333	6.48667	8.44667	8.59333	8.68667	8.42	6.55667	6.78333	7.19333	7.36667	7.80667	5.92333
2086	2086	hsa-miR-363*|rno-miR-363-5p|xtr-miR-363-5p			AAATTGCATCGTGATCCACCCAAATTGCATCGTGATCCACCC	4.55954	0.00198	0.01583	12.14	13.5133	13.44	14.8667	12.91	14.1333	12.5933	13.1467	14.6967	16.16	15.3567	14.94	15.87	11.1867	15.8167	16.6767	16.4633	11.0267
1309	dre-miR-29b	dre-miR-29b|fru-miR-29b|tni-miR-29b		MIMAT0001801	ACACTGATTTCAAATGGTGCTAACACTGATTTCAAATGGTGCTA	2.1271	0.00228	0.0162	7.96667	7.31333	7.23	7.08	6.07667	6.83	6.25	7.63667	9.04667	7.98333	7.99667	9.07	8.30667	8.54	7.68333	7.99667	6.68	7.09
ORB1252			hsa-miR-296-3p_rno-miR-296_mmu-miR-296-3p		GAGAGCCTCCACCCAACCCTGAGAGCCTCCACCCAACCCT	3.59119	0.00229	0.0162	4.49667	7.52333	4.42333	4.20667	5.14	4.89333	4.59667	4.83667	7.52	6.32333	6.04667	6.04667	6.25333	4.93333	7.94	9.27667	6.03667	3.61333
1064	dre-miR-100	hsa-miR-100|mmu-miR-100|rno-miR-100|gga-miR-100|aga-miR-100|dre-miR-100|ggo-miR-100|age-miR-100|ppa-miR-100|ppy-miR-100|ptr-miR-100|mml-miR-100|sla-miR-100|lla-miR-100|fru-miR-100|tni-miR-100|xtr-miR-100		MIMAT0001813	CACAAGTTCGGATCTACGGGTCACAAGTTCGGATCTACGGGT	0.6963	0.00628	0.04188	11.43	10.6533	10.9733	11.39	11.1167	11.17	11.2833	11.2233	10.5367	10.51	10.2967	10.6867	10.9267	10.2867	10.9267	10.94	10.6767	11.1233
1869	1869	hsa-miR-29b|mmu-miR-29b|rno-miR-29b|gga-miR-29b|xtr-miR-29b			AACACTGATTTCAAATGGTGCTAACACTGATTTCAAATGGTGCT	1.96944	0.00841	0.05309	7.70667	6.78333	6.48	6.34	5.40333	6.34	5.62333	7	8.17	7.31667	7.5	8.61	7.37333	7.90667	6.83333	7.3	6.07	6.73333
1947	1947	mmu-miR-720			TGGAGGCCCCAGCGAGATTGGAGGCCCCAGCGAGAT	1.93933	0.02015	0.11878	8.51333	6.51333	7.05333	7.69333	8.39667	8.38333	8.57	8.10333	8.38667	8.51	8.44667	8.47333	8.88333	10.9933	8.38	9.85667	8.58	8.67
1088	dre-miR-221	hsa-miR-221|mmu-miR-221|rno-miR-221|gga-miR-221|dre-miR-221|mml-miR-221|ggo-miR-221|ppy-miR-221|ppa-miR-221|fru-miR-221|tni-miR-221|bta-miR-221|xtr-miR-221|mdo-miR-221		MIMAT0001288	AAACCCAGCAGACAATGTAGCTAAACCCAGCAGACAATGTAGCT	1.66247	0.02079	0.11878	8.55	8.89333	10.26	9.97667	9.41333	9.74	9.29667	8.51667	9.72333	10.09	9.71667	9.56	10.41	10.7867	10.72	10.79	9.92	10.3767
1844	1844	mmu-miR-483|rno-miR-483			ACAAGACGGGAGGGGAGGAGTACAAGACGGGAGGGGAGGAGT	2	0.0357	0.19473	3.71667	5.69667	5.28667	5.38667	6.57333	6.08	6.13	6.21	6.31	6.37333	5.61	5.81333	6.43333	5.17667	8.90667	7.06333	7.04	4.58333
ORB1196			hsa-miR-125b-1*_mmu-miR-125b-3p_rno-miR-125b-3p		CTCCCAAGAGCCTAACCCGTCTCCCAAGAGCCTAACCCGT	2.40605	0.04616	0.24083	10.2733	10.61	9.34667	7.25	10.1467	7.74	8.84	9.72333	11.6733	9.61	9.53	10.3233	11.03	9.39	8.60667	13.85	10.5133	9.27
1310	dre-miR-29a	dre-miR-29a|ssc-miR-29c|fru-miR-29a|tni-miR-29a|bta-miR-29c		MIMAT0001802	TAACCGATTTCAAATGGTGCTATAACCGATTTCAAATGGTGCTA	1.49255	0.05134	0.25671	9.56667	9.57667	8.83333	9.02	8.10333	9.11	8.79333	9.4	10.35	9.60333	9.56	10.2667	9.22333	10.4067	9.33333	9.51	8.39667	9.10333
1790	dre-miR-457b	dre-miR-457b		MIMAT0001884	CTCCAGTATTTATGTGCTGCTTCTCCAGTATTTATGTGCTGCTT	0.64468	0.05884	0.28241	6.96333	7.75333	6.35333	6.68	7.63333	7.91	8.45333	8.31	7.19667	6.99333	7.43333	7.19	7.00333	7.27	6.21667	5.45	7.31667	7.58333
ORB1290			hsa-miR-361-3p		AAATCAGAATCACACCTGGGGGAAATCAGAATCACACCTGGGGG	1.58742	0.06694		3.78	5.75667	5.61333	5.63333	6.71333	6.36333	6.45	6.43	6.36333	6.56667	5.78333	5.76333	6.71667	6.05667	6.22333	6.78667	7.09	4.67
2139	dre-miR-101b	dre-miR-101b|fru-miR-101b|tni-miR-101b		MIMAT0001815	CTTCAGTTATCATAGTACTGTACTTCAGTTATCATAGTACTGTA	0.63483	0.0745	0.33112	8.43667	7.9	8.86333	8.87667	8.87667	8.13	8.76667	8.78333	8.09333	7.73333	8.58	8.87667	5.88667	9.07667	7.85333	8.45	7.2	9.12
1138	1138	dme-miR-92a|dps-miR-92a|aga-miR-92a			ATAGGCCGGGACAAGTGCAATATAGGCCGGGACAAGTGCAAT	1.23114	0.10037	0.43014	10.28	10.4333	10.0733	10.7533	10.35	10.6633	10.8033	10.48	10.8733	10.7833	10.6	10.5367	10.9833	10.4367	11.02	11.08	11.0267	10.58
2282	dre-miR-30e	dre-miR-30e		MIMAT0001807	CTTCCAGTCAAGGATGTTTACACTTCCAGTCAAGGATGTTTACA	0.79984	0.13893	0.5236	9.62	8.88	9.6	9.6	9.47	9.26667	9.31333	8.78	9.15	8.58667	8.85	9.03333	9.01333	9.69333	9.39	9.18333	8.33667	9.61667
1271	dre-miR-19a	hsa-miR-19a|mmu-miR-19a|rno-miR-19a|gga-miR-19a|dre-miR-19a|ssc-miR-19a|ggo-miR-19a|lca-miR-19a|age-miR-19a|ppa-miR-19a|ppy-miR-19a|ptr-miR-19a|mml-miR-19a|sla-miR-19a|lla-miR-19a|mne-miR-19a|fru-miR-19a|tni-miR-19a|xtr-miR-19a|mdo-miR-19a		MIMAT0001782	TCAGTTTTGCATAGATTTGCACTCAGTTTTGCATAGATTTGCAC	0.72923	0.13728	0.5236	7.92667	7.62333	7.45667	7.21	7.66667	7.60333	7.98	7.73667	7.86333	6.77	6.98	7.23333	7.03667	9.07333	7.06	6.94667	6.17333	8.10333
1252	1252	hsa-miR-30c|mmu-miR-30c|rno-miR-30c|ssc-miR-30c|ptr-miR-30c|lla-miR-30c|mne-miR-30c|xtr-miR-30c|bta-miR-30c			GCTGAGAGTGTAGGATGTTTACGCTGAGAGTGTAGGATGTTTAC	1.2217	0.13263	0.5236	10.99	10.6533	10.57	10.71	11.1367	11.0133	10.7233	10.8	11.3467	10.8	10.6833	11.1567	11.2233	11.7033	11.39	11.2833	10.9933	11.35
1198	dre-miR-222	hsa-miR-222|mmu-miR-222|rno-miR-222|gga-miR-222a|dre-miR-222|age-miR-222|fru-miR-222|tni-miR-222|xtr-miR-222|mdo-miR-222a		MIMAT0001289	AGACCCAGTAGCCAGATGTAGAGACCCAGTAGCCAGATGTAG	1.4811	0.13963	0.5236	8.16	7.96333	10.0333	9.38333	9.09667	8.55333	8.04667	7.05667	8.73	9.06333	8.42	8.36	9.85333	9.63	9.96	10.0433	8.96667	9.61
1272	1272	hsa-miR-16|mmu-miR-16|rno-miR-16|age-miR-16|ggo-miR-16|mne-miR-16|sla-miR-16|ppa-miR-16|mml-miR-16|ppy-miR-16|ptr-miR-16|lla-miR-16|mdo-miR-16			CGCCAATATTTACGTGCTGCTACGCCAATATTTACGTGCTGCTA	0.72923	0.15369	0.55886	8.58667	9.17	7.64	7.87667	8.89	9.25667	9.71667	9.42667	8.39333	8.63667	8.95333	8.37	8.26333	8.34667	8.06333	7.04333	9.02333	8.6
2195	dre-miR-148	dre-miR-148|fru-miR-148|tni-miR-148		MIMAT0001845	ACAAAGTTCTGTAATGCACTGAACAAAGTTCTGTAATGCACTGA	0.77557	0.174	0.60882	7.21333	7.45667	6.74667	7.20667	7.26667	7.66	7.42667	8.06	7.69	6.86667	7.3	7.93	6.57333	7.63333	6.55667	6.89	6.03667	7.66
2118	dre-miR-141	dre-miR-141		MIMAT0001837	GCATCGTTACCAGACAGTGTTAGCATCGTTACCAGACAGTGTTA	1.61205	0.1825	0.60882	6.10667	6.74333	8.25667	5.53	5.49667	5.51667	4.89	4.82667	4.90333	8.54333	8.17667	6.1	6.6	6.21667	6.84	6.10333	5.44333	5.32
1033	dre-let-7f	hsa-let-7f|rno-let-7f|gga-let-7f|dre-let-7f|ssc-let-7f|bta-let-7f|mdo-let-7f		MIMAT0001764	AACTATACAATCTACTACCTCAAACTATACAATCTACTACCTCA	0.69096	0.18265	0.60882	6.59333	6.69667	7.82333	7.94667	8.10333	7.05667	7.66667	6.78667	6.12333	7.56333	7.20333	5.57333	7.02333	4.73333	7.15333	7.09667	7.48667	6.09
1830	dre-miR-181b_dre-miR-181c	hsa-miR-181b|mmu-miR-181b|rno-miR-181b|gga-miR-181b|dre-miR-181b|dre-miR-181c|fru-miR-181b|tni-miR-181b|xtr-miR-181b|mdo-miR-181b		MIMAT0001270_MIMAT0001852	CCCACCGACAGCAATGAATGTCCCACCGACAGCAATGAATGT	1.21233	0.19414	0.61069	9.48667	10.4333	9.83	10.0367	9.92667	9.03667	10.1567	10.19	9.95333	9.84	9.92333	10.04	10.4567	10.1767	10.4333	10.2467	10.5633	10.0733
1153	1153	mmu-miR-128b|hsa-miR-128b|rno-miR-128b			GAAAGAGACCGGTTCACTGTGGAAAGAGACCGGTTCACTGTG	1.26966	0.19577	0.61069	8.30333	8.48	8.36	8.77	9.02333	8.95333	8.71	8.83667	9.24667	9.08	8.97	9.06667	8.88333	7.39667	9.16	9.19333	9.05	7.64667
2202	dre-miR-125a	dre-miR-125a|fru-miR-125a|tni-miR-125a|xtr-miR-125a		MIMAT0001820	ACAGGTTAAGGGTCTCAGGGAACAGGTTAAGGGTCTCAGGGA	1.19379	0.19848	0.61069	7.49667	6.66	7.63333	7.68667	7.59667	7.87333	7.44	7.43333	7.44667	8.07667	7.88333	7.59	7.70333	7.16333	7.73667	7.8	8.04333	7.34
1335	1335	hsa-miR-92|mmu-miR-92|rno-miR-92|gga-miR-92|xtr-miR-92a|mdo-miR-92			AGGCCGGGACAAGTGCAATAAGGCCGGGACAAGTGCAATA	1.18464	0.21251	0.62896	9.11667	9.39	8.7	9.34667	9.69	9.64667	9.89667	9.44	9.86333	9.36333	9.83	9.68667	9.76	9.21	9.46333	9.65333	9.87667	9.64667
ORB1092			hsa-miR-122*		TTTAGTGTGATAATGGCGTTTTTAGTGTGATAATGGCGTT	0.80602	0.21507	0.62896	6.63	6.77333	6.18333	7.15	7.37333	7.77333	7.67	7.63333	7.28	7.04667	6.50667	7.42	6.44667	6.89	6.46667	7.15	6.48	7.17333
2291	2291	hsa-miR-210|mmu-miR-210|rno-miR-210|bta-miR-210			TCAGCCGCTGTCACACGCACATCAGCCGCTGTCACACGCACA	0.75204	0.22014	0.62896	8.27	7.64	8.64333	7.39	7.57	6.81	6.47667	6.55333	5.84	7.3	7.17667	6.47333	7.20667	7.02667	8.26333	7.14	6.91667	7.58667
2158	dre-miR-16b	dre-miR-16b|fru-miR-16|tni-miR-16		MIMAT0001775	CTCCAATATTTACGTGCTGCTACTCCAATATTTACGTGCTGCTA	0.74055	0.23894	0.63145	10.93	10.9767	10.2	10.5633	10.7167	11.0467	11.6567	11.23	10.3867	10.9767	11.0433	9.88667	11.3033	9.15333	9.17667	9.83	12.2167	10.6033
2243	dre-let-7g	dre-let-7g|fru-let-7g|tni-let-7g		MIMAT0001765	AACTATACAAACTACTACCTCAAACTATACAAACTACTACCTCA	0.75786	0.24604	0.63145	5.82	6.27333	6.58333	6.91	6.92333	7.42	7.01	6.03667	5.50667	6.94333	6.53333	5.45	6.89333	4.57	6.14667	5.94667	6.84667	5.42667
1287	dre-miR-200a	mmu-miR-200a|hsa-miR-200a|rno-miR-200a|gga-miR-200a|dre-miR-200a|fru-miR-200a|tni-miR-200a|xtr-miR-200a|mdo-miR-200a		MIMAT0001861	ACATCGTTACCAGACAGTGTTAACATCGTTACCAGACAGTGTTA	1.51572	0.23389	0.63145	6.06	7.36667	8.64	5.84	5.75333	5.77333	5.63333	5.72	5.26333	8.60333	8.60333	6.69	6.73667	6.79667	7.28667	6.55	5.34333	5.67333
2005	dre-miR-130a	mmu-miR-130a|hsa-miR-130a|rno-miR-130a|dre-miR-130a|xtr-miR-130a		MIMAT0001826	ATGCCCTTTTAACATTGCACTGATGCCCTTTTAACATTGCACTG	0.83124	0.22645	0.63145	7.96333	6.79	8.05667	7.56667	7.09	7.24	7.49	7.46667	7.16333	6.84333	6.93667	7.67333	7.62	7.58667	7.13333	7.07667	7.27667	7.88333
2303	2303	mmu-miR-27b|hsa-miR-27b|rno-miR-27b|gga-miR-27b|bta-miR-27b|xtr-miR-27b|mdo-miR-27b			GCAGAACTTAGCCACTGTGAAGCAGAACTTAGCCACTGTGAA	1.24067	0.24732	0.63145	6.61667	7.84333	6.03667	6.06667	6.63667	7.41667	7.11333	7.70667	7.42667	7.45333	7.47667	7.87	6.91667	6.93	7.07	6.95	6.97333	7.08333
1350	dre-miR-128	mmu-miR-128a|hsa-miR-128a|rno-miR-128a|dre-miR-128|ssc-miR-128a|mml-miR-128a|ptr-miR-128a|ppy-miR-128a|sla-miR-128a|age-miR-128a|ppa-miR-128a|fru-miR-128|tni-miR-128|bta-miR-128a|xtr-miR-128		MIMAT0001824	AAAAGAGACCGGTTCACTGTGAAAAAGAGACCGGTTCACTGTGA	1.1487	0.26033	0.65083	9.1	8.95	9.04333	9.54333	9.18	9.35	9.14	9.07667	9.40667	9.40333	9.31667	9.55667	9.82667	8.91667	9.46333	9.6	9.32667	9.63667
1054	dre-miR-92a	dre-miR-92a|ggo-miR-92|lca-miR-92|age-miR-92|ppa-miR-92|ppy-miR-92|ptr-miR-92|mml-miR-92|sla-miR-92|lla-miR-92|mne-miR-92|fru-miR-92|tni-miR-92|bta-miR-92		MIMAT0001808	ACAGGCCGGGACAAGTGCAATAACAGGCCGGGACAAGTGCAATA	1.29934	0.27372	0.67033	9.32667	9.46	9.91	10.5233	10.3867	9.04333	10.8067	10.5433	10.74	10.2167	10.4267	10.5467	8.39	10.0833	10.8567	10.9567	11.07	9.99
1816	1816	mmu-miR-487b|rno-miR-487b			AGTGGATGACCCTGTACGATTAGTGGATGACCCTGTACGATT	0.56994	0.3082	0.72702	6.75667	9.56667	5.46333	7.30667	5.47	5.41333	8.64	9.27667	9.22667	5.2	3.18667	8.66333	5.19	8.325	5.72667	6.86	6.44	8.08333
1503	1503	dme-miR-210|dps-miR-210|ame-miR-210			TAGCCGCTGTCACACGCACAATAGCCGCTGTCACACGCACAA	0.80602	0.30898	0.72702	8.83	8.36667	9.36333	8.33333	8.23	7.86667	7.28333	7.68333	6.91667	8.10667	7.76333	7.59667	8.05333	8.00333	9.33	8.02667	7.56667	8.21333
2159	dre-miR-16a	gga-miR-16|dre-miR-16a|lca-miR-16|xtr-miR-16a		MIMAT0001774	CACCAATATTTACGTGCTGCTACACCAATATTTACGTGCTGCTA	0.78157	0.31914	0.73649	8.86333	9.71333	8.27	8.26	8.89	9.85333	9.73	9.73333	8.72333	8.98333	9.45	8.64333	8.97667	7.14667	8.78	7.86333	9.76667	8.17667
2102	dre-miR-19d	dre-miR-19d		MIMAT0001785	TCAGTTTTGCATGGGTTTGCACTCAGTTTTGCATGGGTTTGCAC	0.84414	0.35613	0.73683	8.35667	8.57667	8.62667	8.46667	9.05667	8.48667	9.19667	8.99333	8.89667	8.31333	8.54333	8.87	7.42	9.84333	8.41	8.54	7.95333	8.96
2103	dre-miR-19c	dre-miR-19c		MIMAT0001784	CGAGTTTTGCATGGATTTGCACCGAGTTTTGCATGGATTTGCAC	0.83766	0.35236	0.73683	7.63667	7.94333	7.40333	7.36333	7.87	7.77	7.87	7.87333	8.01667	7.34333	7.56	7.67667	6.78333	9.12	7.18333	7.28667	6.65333	8.23333
1163	dre-miR-107	hsa-miR-107|mmu-miR-107|rno-miR-107|gga-miR-107|dre-miR-107|ssc-miR-107|mml-miR-107|ptr-miR-107|ggo-miR-107|ppy-miR-107|lla-miR-107|mne-miR-107|ppa-miR-107|fru-miR-107|tni-miR-107|xtr-miR-107|mdo-miR-107		MIMAT0001817	TGATAGCCCTGTACAATGCTGTGATAGCCCTGTACAATGCTG	0.84414	0.34792	0.73683	7.68	6.34	7.97667	7.68667	7.38333	7.26	7.34	7.15667	7.38667	6.92	6.71333	7.61667	6.94667	8.15333	7.13	7.20333	6.69333	8.03667
1039	dre-miR-19b	hsa-miR-19b|mmu-miR-19b|rno-miR-19b|gga-miR-19b|xla-miR-19b|dre-miR-19b|ggo-miR-19b|lca-miR-19b|age-miR-19b|ppa-miR-19b|ppy-miR-19b|ptr-miR-19b|mml-miR-19b|sla-miR-19b|lla-miR-19b|mne-miR-19b|fru-miR-19b|tni-miR-19b|xtr-miR-19b|mdo-miR-19b		MIMAT0001783	TCAGTTTTGCATGGATTTGCACTCAGTTTTGCATGGATTTGCAC	0.85067	0.33882	0.73683	9.95333	9.81667	9.55667	9.31	9.74	9.50667	9.81333	9.78333	9.90667	9.07667	9.45667	9.60667	9.16667	10.8333	9.39	9.36	8.66	10.19
2035	dre-miR-150	dre-miR-150		MIMAT0001846	CACTGGTACAAGGATTGGGAGCACTGGTACAAGGATTGGGAG	1.30939	0.33414	0.73683	5.77333	8.21	6.19333	7.84667	8.14333	7.79667	8.00667	8.18667	8.39333	8.31333	8.73	8.30667	7.41333	6.42667	6.76333	8.11	8.77	7.6
1114	1114	hsa-miR-23a|mmu-miR-23a|rno-miR-23a|ssc-miR-23a|ggo-miR-23a|age-miR-23a|ppa-miR-23a|lca-miR-23a|ppy-miR-23a|ptr-miR-23a|mml-miR-23a|sla-miR-23a|mne-miR-23a|xtr-miR-23a			GGAAATCCCTGGCAATGTGATGGAAATCCCTGGCAATGTGAT	0.88406	0.33869	0.73683	11.45	11.29	11.1867	11.3667	10.9667	11.4733	11.0367	11.3333	11.4267	10.74	10.5367	11.5033	10.89	11.2833	11.1633	10.97	11.3133	11.2433
1251	dre-miR-30d	hsa-miR-30d|mmu-miR-30d|rno-miR-30d|gga-miR-30d|dre-miR-30d|ptr-miR-30d|ggo-miR-30d|mne-miR-30d|ppa-miR-30d|fru-miR-30d|tni-miR-30d|xtr-miR-30d		MIMAT0001806	CTTCCAGTCGGGGATGTTTACCTTCCAGTCGGGGATGTTTAC	1.11385	0.37519	0.76309	10.3467	10.2	10.11	10.4067	10.4467	10.7333	10.4867	10.2667	10.3333	10.4533	10.4833	10.59	10.4	10.3533	10.4833	10.45	10.23	9.63333
1505	dre-miR-30e*	hsa-miR-30a-3p|mmu-miR-30a-3p|rno-miR-30a-3p|gga-miR-30a-3p|dre-miR-30e*|mml-miR-30a-3p|ptr-miR-30a-3p|ggo-miR-30a-3p|ppy-miR-30a-3p|ppa-miR-30a-3p		MIMAT0003402	GCTGCAAACATCCGACTGAAAGCTGCAAACATCCGACTGAAA	1.15758	0.39554	0.76726	7.56333	8.96	7.40667	8.21667	8.18333	8.45333	8.64	9.00333	8.63333	8.51	8.73667	8.51667	8.45667	7.57667	8.78333	8.50333	8.93667	8.24
2156	dre-miR-15a	dre-miR-15a		MIMAT0001772	CACAAACCATTCTGTGCTGCTACACAAACCATTCTGTGCTGCTA	1.1487	0.39687	0.76726	10.47	9.3	10.3567	10.1333	10.0967	10.0933	9.74	9.18667	10.2067	9.96333	9.89667	9.45667	10.63	9.55333	10.5833	10.1367	10.6067	9.85
2132	dre-miR-200b	dre-miR-200b|fru-miR-200b|tni-miR-200b|mdo-miR-200b		MIMAT0001862	TCATCATTACCAGGCAGTATTATCATCATTACCAGGCAGTATTA	1.41421	0.40281	0.76726	6.21333	8.79667	8.31333	6.59	6.89667	7.78333	7.13	6.55333	5.98667	10.4433	10.1933	7.54333	7.32667	5.58	7.81	7.02667	7.08667	6.08333
1085	1085	hsa-let-7d|mmu-let-7d|rno-let-7d|mdo-let-7d			ACTATGCAACCTACTACCTCTACTATGCAACCTACTACCTCT	1.27948	0.38693	0.76726	6.25667	6.44	7.02667	7.37333	7.06333	7.01333	6.65	5.96	6.40333	7.77333	8.26333	5.37333	7.94	5.19333	7.37667	6.64333	7.81	5.67
2290	dre-miR-210	dre-miR-210|fru-miR-210|tni-miR-210|xtr-miR-210		MIMAT0001281	TTAGCCGCTGTCACACGCACATTAGCCGCTGTCACACGCACA	0.82486	0.41389	0.77593	8.91667	8.38	9.20667	8.09	7.75	7.48333	7.15333	7.11	6.37	7.95667	7.8	7.27667	7.86667	8.02333	9.1	7.8	7.6	8.23667
2280	dre-miR-30b	mmu-miR-30b|hsa-miR-30b|rno-miR-30b|gga-miR-30b|dre-miR-30b|fru-miR-30b|tni-miR-30b|bta-miR-30b|xtr-miR-30b		MIMAT0001804	AGCTGAGTGTAGGATGTTTACAAGCTGAGTGTAGGATGTTTACA	1.12246	0.42701	0.77593	9.86	8.98	9.52	9.31333	9.39667	9.36333	9.27333	9.15667	9.59333	9.34333	9.05667	9.79667	9.65	10.26	9.44	9.58667	8.80667	9.06667
1268	dre-let-7c	hsa-let-7c|mmu-let-7c|rno-let-7c|gga-let-7c|dre-let-7c|ssc-let-7c|xtr-let-7c		MIMAT0001761	AACCATACAACCTACTACCTCAAACCATACAACCTACTACCTCA	0.81853	0.42995	0.77593	6.88333	7.22333	8.37333	8.21	8.46	7.04333	7.67	7.73333	6.82667	7.77	7.37	6.06333	7.99	5.76333	7.75333	7.79	7.94667	6.39667
2242	dre-let-7e	gga-let-7k|dre-let-7e|fru-let-7e|tni-let-7e		MIMAT0001763	AACTATTCAATCTACTACCTCAAACTATTCAATCTACTACCTCA	0.77557	0.43323	0.77593	7.29	7.49667	8.50667	8.76333	8.49333	8.39333	7.86	7.53667	6.86333	8.59333	7.58	5.91667	8.78667	5.44	8.17	7.27	8.88	6.51333
1164	dre-miR-103	hsa-miR-103|mmu-miR-103|rno-miR-103|gga-miR-103|dre-miR-103|ssc-miR-103|age-miR-103|ggo-miR-103|ppa-miR-103|ppy-miR-103|ptr-miR-103|mml-miR-103|lla-miR-103|mne-miR-103|fru-miR-103|tni-miR-103|bta-miR-103|xtr-miR-103|mdo-miR-103		MIMAT0001816	TCATAGCCCTGTACAATGCTGTCATAGCCCTGTACAATGCTG	0.87055	0.44699	0.78881	6.59333	5.96	7.25667	7.03667	6.97333	6.67333	6.22333	6.50667	6.60667	6.38667	6.15333	6.88333	5.00667	6.71	6.43	6.99	6.63333	6.32667
1172	dre-miR-181a	mmu-miR-181a|hsa-miR-181a|rno-miR-181a|gga-miR-181a|dre-miR-181a|ggo-miR-181a|ppa-miR-181a|ptr-miR-181a|mml-miR-181a|sla-miR-181a|mne-miR-181a|ppy-miR-181a|lla-miR-181a|fru-miR-181a|tni-miR-181a|xtr-miR-181a|mdo-miR-181c|mdo-miR-181a		MIMAT0001623	ACTCACCGACAGCGTTGAATGACTCACCGACAGCGTTGAATG	0.90473	0.45812	0.79673	10.14	9.66	10.15	10.0567	9.86	9.84333	10.0433	9.85667	9.74333	9.57333	9.46667	9.90333	10.06	10.7	9.96	9.81	9.49333	10.35
2182	dre-miR-92b	dre-miR-92b|hsa-miR-92b|xtr-miR-92b		MIMAT0001809	AGGCCGGGACGAGTGCAATAAGGCCGGGACGAGTGCAATA	0.88406	0.46936	0.80462	8.24333	6.94667	7.74333	8.15333	8.08	8.22333	8.56333	7.56333	7.91333	7.17	7.28	7.58	7.99333	7.32333	8.20333	8.18	8.27333	8.13
2157	dre-miR-15b	dre-miR-15b|xtr-miR-15c		MIMAT0001773	TACAAACCATGATGTGCTGCTATACAAACCATGATGTGCTGCTA	1.18463	0.48922	0.82685	5.28667	6.95	5.03667	4.94	5.86	6.64	6.88667	6.44	6.93	6.87667	6.70333	5.78333	5.63667	5.19667	6.22333	5.54	7.00667	5.58667
1380	dre-miR-126	mmu-miR-126-3p|hsa-miR-126|rno-miR-126|dre-miR-126|fru-miR-126|tni-miR-126|xtr-miR-126		MIMAT0001823	GCATTATTACTCACGGTACGAGCATTATTACTCACGGTACGA	0.83767	0.50548	0.84246	10.2	11.18	9.59	9.73667	10.2133	11.2667	10.9467	10.95	10.01	10.7967	11.38	10.09	10.2967	8.25667	9.52667	9.82	11.1933	9.57667
1042	1042	mmu-miR-200b|hsa-miR-200b|rno-miR-200b			GTCATCATTACCAGGCAGTATTGTCATCATTACCAGGCAGTATT	1.31951	0.51849	0.85232	4.44667	8.54667	7.50667	6.07333	6.57	6.81	6.69333	6.74333	5.56333	9.79333	9.57667	6.77333	6.24	5.19	6.75	6.33667	6.39333	5.78333
1006	1006	hsa-miR-106a|ssc-miR-106a|ggo-miR-106a|age-miR-106a|ppa-miR-106a|mml-miR-106a|ppy-miR-106a|ptr-miR-106a|sla-miR-106a|mne-miR-106a			CTACCTGCACTGTAAGCACTTTCTACCTGCACTGTAAGCACTTT	1.08006	0.54063	0.8767	9.99	9.39667	9.43333	9.44	9.54667	9.53667	9.83667	8.85667	9.66333	9.60333	9.75	9.63333	9.71	9.25667	9.66333	9.37	9.89333	9.80333
1167	dre-miR-199	mmu-miR-199a|hsa-miR-199a|rno-miR-199a|gga-miR-199|dre-miR-199|ggo-miR-199a|ppa-miR-199a|ppy-miR-199a|ptr-miR-199a|mml-miR-199a|sla-miR-199a|lla-miR-199a|mne-miR-199a|fru-miR-199|tni-miR-199|xtr-miR-199a		MIMAT0001277	GAACAGGTAGTCTGAACACTGGAACAGGTAGTCTGAACACTG	0.8909	0.55706	0.8913	10.0767	8.66	9.53333	8.64667	8.68	8.88333	8.74	9.08	9.08333	8.36	8.26	9.15	8.68	10.1567	9.05	9.18667	8.36667	9.83667
1292	dre-miR-18a	hsa-miR-18a|mmu-miR-18|rno-miR-18|gga-miR-18a|dre-miR-18a|ssc-miR-18|ggo-miR-18|lca-miR-18|age-miR-18|ppa-miR-18|ppy-miR-18|ptr-miR-18|mml-miR-18|sla-miR-18|lla-miR-18|mne-miR-18|fru-miR-18|tni-miR-18|bta-miR-18a|xtr-miR-18a|mdo-miR-18		MIMAT0001779	TATCTGCACTAGATGCACCTTATATCTGCACTAGATGCACCTTA	0.91877	0.56889	0.89825	6.70333	5.65333	6.34667	6.21667	6.35333	6.3	6.37	5.81667	6.21	5.61333	5.80667	6.26333	6.44	6.87333	6.33333	5.70333	5.72333	6.20333
2304	dre-miR-27b	dre-miR-27b|fru-miR-27b|tni-miR-27b		MIMAT0001797	TGCAGAACTTAGCCACTGTGAATGCAGAACTTAGCCACTGTGAA	1.08841	0.58777	0.91303	6.66	7.06667	6.26	6.02667	6.55333	7.07333	6.66	7.23	7.15667	7.06333	7.09333	7.49	6.33333	6.65333	6.47	6.34667	6.88333	6.81
2306	dre-miR-27c	dre-miR-27c|fru-miR-27c|tni-miR-27c		MIMAT0001798	GCAGAACTTAACCACTGTGAAGCAGAACTTAACCACTGTGAA	1.1053	0.59347	0.91303	8.41333	9.33667	8.22333	8.32667	8.90333	9.39667	9.09	9.82667	9.97	8.68	8.87667	9.92333	8.53333	9.23333	8.75667	8.95667	8.95667	9.30333
1769	1769	xla-miR-20|gga-miR-20b|hsa-miR-20b|xtr-miR-20b			CTACCTGCACTATGAGCACTTTCTACCTGCACTATGAGCACTTT	1.07177	0.61106	0.92819	7.74	7.8	6.93667	7.54667	7.93	8.13667	8.31333	7.48333	7.87333	7.98667	8.11	7.85667	7.59	7.52	7.71333	7.69333	7.80333	7.64667
2281	dre-miR-30c	dre-miR-30c		MIMAT0001805	CTGAGAGTGTAGGATGTTTACACTGAGAGTGTAGGATGTTTACA	1.11385	0.65843	0.93608	7.4	8.34667	8.01333	8.57333	8.85	8.60667	8.81333	8.6	9.07	8.84	8.78667	9.06667	6.15667	9.14	8.87	9.17667	8.16333	8.77
2133	dre-miR-200c	dre-miR-200c		MIMAT0001863	GCATCATTACCAGGCAGTATTAGCATCATTACCAGGCAGTATTA	1.23114	0.63867	0.93608	5.37333	9.16667	7.77	6.14	6.50667	6.86667	6.43	6.51	5.52333	9.81333	9.83333	6.92	6.48667	5.08667	7.03333	6.23333	6.25	5.64667
2004	dre-miR-130c	gga-miR-130a|dre-miR-130c|fru-miR-130|tni-miR-130|xtr-miR-130c		MIMAT0001828	ATGCCCTTTTAATATTGCACTGATGCCCTTTTAATATTGCACTG	0.94025	0.66306	0.93608	9.64333	8.39667	9.55667	9.13	8.86	8.75333	9.2	8.97667	8.83333	8.70667	8.90333	9.17333	9.38333	9.46333	8.95667	8.92667	8.77	9.40333
1875	dre-miR-22a	dre-miR-22a|fru-miR-22a|tni-miR-22a		MIMAT0001788	ACAGTTCTTCAGCTGGCAGCTACAGTTCTTCAGCTGGCAGCT	0.91877	0.6309	0.93608	10.7167	10.1167	10.76	10.6667	10.55	10.3933	10.2033	10.2367	10.6767	10.47	9.91667	10.4867	10.3167	11.7067	9.60333	10.5933	9.78	11.0067
1243	1243	mmu-miR-122a|hsa-miR-122a|rno-miR-122a|gga-miR-122a|ssc-miR-122a|xtr-miR-122			ACAAACACCATTGTCACACTCCACAAACACCATTGTCACACTCC	1.16653	0.64352	0.93608	13.73	14.2433	14.3233	14.0267	14.7633	14.15	13.62	14.24	13.39	14.6	14.8567	13.1633	15.2567	11.08	14.7333	15.1833	15.5233	12.8833
1955	dre-miR-192	dre-miR-192|fru-miR-192|tni-miR-192|xtr-miR-192		MIMAT0001275	GGCTGTCAATTCATAGGTCATGGCTGTCAATTCATAGGTCAT	1.12246	0.65049	0.93608	11.35	13.26	10.9733	11.56	11.2933	12.2033	12.39	12.52	11.9667	13.3267	13.63	11.8467	11.8	11.0933	11.83	11.1733	12.1733	11.6167
2198	dre-miR-145	dre-miR-145		MIMAT0001842	GGGATTCCTGGGAAAACTGGAGGGATTCCTGGGAAAACTGGA	1.1053	0.67371	0.94006	7.94667	7.65333	8.58	7.11	7.13	7.41	6.98	6.93	6.77	9.33667	8.20667	7.44667	7.03	8.30333	7.04	7.72667	6.62	7.31667
1930	1930	mmu-miR-23b|hsa-miR-23b|rno-miR-23b|gga-miR-23b|xtr-miR-23b|mdo-miR-23b			GGTAATCCCTGGCAATGTGATGGTAATCCCTGGCAATGTGAT	0.92587	0.71113	0.98086	8.89667	10.0133	9.63	10.05	9.81333	10.0533	9.8	10.1133	10.31	9.77667	9.66667	10.2533	7.73	9.96667	9.56667	9.63	9.86667	9.50333
1031	1031	hsa-miR-17-5p|mmu-miR-17-5p|rno-miR-17|gga-miR-17-5p|ggo-miR-17-5p|lca-miR-17-5p|age-miR-17-5p|ppa-miR-17-5p|ppy-miR-17-5p|ptr-miR-17-5p|mml-miR-17-5p|sla-miR-17-5p|lla-miR-17-5p|mne-miR-17-5p|xtr-miR-17-5p|bta-miR-17-5p|mdo-miR-17-5p			ACTACCTGCACTGTAAGCACTTACTACCTGCACTGTAAGCACTT	0.98471	0.89973	0.98603	9.88	9.71	9.43667	9.19333	9.41	9.04333	9.57667	9.44667	9.57667	9.22	9.46333	9.55667	9.64667	9.12	9.50333	9.33	9.68333	9.68667
1007	dre-miR-20a	hsa-miR-20a|mmu-miR-20a|rno-miR-20a|gga-miR-20a|dre-miR-20a|fru-miR-20|tni-miR-20|bta-miR-20a|xtr-miR-20a|mdo-miR-20		MIMAT0001786	CTACCTGCACTATAAGCACTTTCTACCTGCACTATAAGCACTTT	0.96966	0.90751	0.98603	8.72333	7.22667	8.73333	8.46333	8.63	8.36667	7.64667	7.13333	7.16333	8.93333	8.54667	7.08	8.92667	6.09	8.46333	8.27333	8.31	7.42667
2284	dre-miR-194a	dre-miR-194a|fru-miR-194|tni-miR-194		MIMAT0001858	CCACATGGAGTTGCTGTTACACCACATGGAGTTGCTGTTACA	1.02337	0.91496	0.98603	10.9867	11.6433	11.2867	10.9233	10.4067	10.41	10.2533	10.0567	10.3833	11.81	12.08	10.5467	10.3667	10.92	10.51	10.3267	9.65	10.2867
1022	1022	hsa-miR-22|mmu-miR-22|rno-miR-22|age-miR-22|ppa-miR-22|lca-miR-22|mml-miR-22|ppy-miR-22|ptr-miR-22|sla-miR-22|lla-miR-22|mne-miR-22|xtr-miR-22			ACAGTTCTTCAACTGGCAGCTTACAGTTCTTCAACTGGCAGCTT	1.01552	0.92273	0.98603	8.60333	8.59	8.46333	8.29667	8.57667	8.82333	8.20667	8.36333	8.99	8.58333	8.26333	8.67333	8.1	9.49667	8.69	8.76333	7.93333	9.36
1984	dre-miR-17a	dre-miR-17a|fru-miR-17|tni-miR-17		MIMAT0001777	TACCTGCACTGTAAGCACTTTGTACCTGCACTGTAAGCACTTTG	1.00773	0.94772	0.98603	10.0367	9.65333	9.77	9.58667	9.49667	9.45333	9.84333	9.52333	9.84	9.30667	9.55667	9.82667	9.83667	9.88	9.59667	9.42333	10.0867	9.81
1144	1144	mmu-miR-106a			TACCTGCACTGTTAGCACTTTGTACCTGCACTGTTAGCACTTTG	0.99233	0.95389	0.98603	7.65333	8.19	7.97	7.80333	8.05333	7.80333	8.62	8.22	8.37333	7.96667	7.93333	8.30333	7.83333	8.17333	7.50333	7.71333	8.10667	7.55333
2000	dre-miR-130b	dre-miR-130b		MIMAT0001827	ATGCCCTTTCATTATTGCACTGATGCCCTTTCATTATTGCACTG	0.99233	0.95694	0.98603	8.85667	7.95333	9.28667	8.62	8.15667	8.63333	8.33	8.32	8.06667	8.46333	8.41667	8.79667	9.05333	8.47667	8.31333	8.32667	8.59667	8.5
2299	2299	hsa-miR-26a|mmu-miR-26a|rno-miR-26a|gga-miR-26a|xtr-miR-26			GCCTATCCTGGATTACTTGAAGCCTATCCTGGATTACTTGAA	1.00773	0.96146	0.98603	11.9867	12.4267	11.6167	12.5633	12.5267	13.0533	12.9867	12.9433	12.3967	12.66	12.95	12.5067	12.5867	12.0567	12.27	12.0167	13.02	12.41
1415	1415	mmu-miR-143|hsa-miR-143|rno-miR-143|ptr-miR-143|ggo-miR-143|ppy-miR-143|lla-miR-143|ppa-miR-143			TGAGCTACAGTGCTTCATCTCATGAGCTACAGTGCTTCATCTCA	0.99233	0.97253	0.98603	8.88667	8.58667	9.59333	8.42	7.57333	7.82	7.71	7.82	7.50667	9.79667	8.82	8.15667	7.85667	8.19	8.07	8.37333	7.57	8.24667
1751	dre-miR-93	dre-miR-93		MIMAT0001810	TACCTGCACAAACAGCACTTTTTACCTGCACAAACAGCACTTTT	1.02337	0.89574	0.98603	6.64667	5.68667	7.35667	6.79333	6.91	6.02667	6.73333	6.55333	6.49333	6.64	6.43	6.69	5.58	6.38	7.04	6.65333	6.76667	5.72333
1935	1935	rno-miR-376b			AGTGGATGTTCCTCTATGATAGTGGATGTTCCTCTATGAT	0.98471	0.97329	0.98603	4.73	9.52333	7.87667	8.91667	7.64	8.47667	8.6	8.65333	8.60333	7.3	4.78667	7.90333	8.39333	6.2	8.53333	9.85333	9.49	6.87667
1124	dre-miR-199*	mmu-miR-199a*|hsa-miR-199a*|dre-miR-199*|xtr-miR-199a*		MIMAT0003155	AACCAATGTGCAGACTACTGTAAACCAATGTGCAGACTACTGTA	0.99233	0.97418	0.98603	10.94	11.4767	10.3367	10.5867	10.58	11.6567	11.36	11.64	11.0833	11.0933	11.5567	11.26	10.66	8.97333	10.66	11.1367	11.7067	9.78
1431	dre-let-7b	hsa-let-7b|mmu-let-7b|rno-let-7b|gga-let-7b|dre-let-7b|fru-let-7b|tni-let-7b|mdo-let-7b		MIMAT0001760	AACCACACAACCTACTACCTCAAACCACACAACCTACTACCTCA	1.00773	0.97494	0.98603	6.93667	6.24333	7.31333	7.21667	7.02	6.76	6.5	6.22	6.32333	7.42667	6.77333	5.34333	7.63667	5.03	7.49	6.96667	7.18	5.89667
1182	dre-miR-125b	mmu-miR-125b|dme-miR-125|hsa-miR-125b|rno-miR-125b|gga-miR-125b|dps-miR-125|ame-miR-125|aga-miR-125|dre-miR-125b|ssc-miR-125b|ggo-miR-125b|age-miR-125b|ppa-miR-125b|ppy-miR-125b|ptr-miR-125b|mml-miR-125b|sla-miR-125b|lla-miR-125b|mne-miR-125b|lca-miR-125b		MIMAT0001821	TCACAAGTTAGGGTCTCAGGGTCACAAGTTAGGGTCTCAGGG	0.99233	0.97782	0.98603	10.8433	10.5333	11.0533	11.7367	11.7967	10.3133	11.8233	11.5633	11.5933	11.24	11.3	11.6967	8.4	11.8233	11.47	12.0167	11.5967	11.62
2300	dre-miR-26b	dre-miR-26b		MIMAT0001795	AACCTATCCTGGATTACTTGAAAACCTATCCTGGATTACTTGAA	0.92587	0.75506	0.98603	10.0067	10.4767	10.2067	10.99	11.2633	10.4	11.5467	11.4533	10.9667	10.67	11.4167	11.0667	8.65333	9.56	11.13	10.9067	11.4667	10.55
1122	1122	hsa-miR-215|gga-miR-215|mml-miR-215|ptr-miR-215|ppy-miR-215|ggo-miR-215|mne-miR-215			GTCTGTCAATTCATAGGTCATGTCTGTCAATTCATAGGTCAT	0.98471	0.96495	0.98603	6.30333	8.86333	6.12	6.54333	6.49667	7.36	7.62333	7.82333	7.25333	8.77333	9.69	7.03333	6.09333	5.84667	6.51667	5.98	6.55667	6.89333
2201	dre-miR-125c	dre-miR-125c		MIMAT0001822	TCACGAGTTAGGGTCTCAGGGATCACGAGTTAGGGTCTCAGGGA	0.96966	0.8478	0.98603	10.2033	10.23	9.79333	10.4967	10.7533	9.40667	10.8067	10.7467	10.7033	9.86333	10.49	10.62	9.78667	10.6433	10.19	10.5167	9.99333	10.8433
1113	dre-miR-23b	dre-miR-23b|ptr-miR-23b|ppy-miR-23b|ppa-miR-23b|fru-miR-23b|tni-miR-23b|bta-miR-23b		MIMAT0001791	TGGTAATCCCTGGCAATGTGATTGGTAATCCCTGGCAATGTGAT	0.95484	0.72639	0.98603	9.78333	10.36	9.74333	9.89333	9.73333	10.31	9.81333	10.2767	10.3833	9.87333	9.49333	10.3767	9.55	10.0433	9.75333	9.76667	9.82667	9.93
1205	1205	hsa-miR-192|rno-miR-192			GGCTGTCAATTCATAGGTCAGGGCTGTCAATTCATAGGTCAG	1.09682	0.75404	0.98603	10.8567	12.9233	10.83	10.9633	11.4	12.0067	11.81	12.13	11.3367	13.0633	13.55	11.3067	11.22	10.18	11.25	10.76	11.7633	10.5367
1931	dre-miR-23a	dre-miR-23a|fru-miR-23a|tni-miR-23a|bta-miR-23a		MIMAT0001790	TGGAAATCCCTGGCAATGTGATTGGAAATCCCTGGCAATGTGAT	0.96222	0.76457	0.98603	11.41	11.7033	11.3167	11.37	11.1	11.4867	11.0733	11.5933	11.7733	10.86	10.9267	11.75	11.0867	11.3533	11.4067	11.3167	11.4633	11.48
2021	2021	mmu-miR-696			CCCACAGCAAGCACACGCCCACAGCAAGCACACG	0.94025	0.77271	0.98603	6.81667	8.66	6.57333	7.66	8.64	7.52	8.06	7.52333	7.98667	8.44333	7.98333	7.95333	6.99667	6.83667	7.08333	7.78333	7.48333	7.85333
2265	dre-miR-122	dre-miR-122|fru-miR-122|tni-miR-122|bta-miR-122a		MIMAT0001818	CAAACACCATTGTCACACTCCACAAACACCATTGTCACACTCCA	1.08006	0.78271	0.98603	12.4933	13.02	13.2867	13.13	14.24	12.67	14.01	14.5267	13.6267	13.2733	13.2467	13.0967	12.5267	11.5867	14.1867	14.4867	14.69	12.3933
2238	dre-miR-143	dre-miR-143		MIMAT0001840	GAGCTACAGTGCTTCATCTCAGAGCTACAGTGCTTCATCTCA	0.93303	0.76555	0.98603	9.15333	8.77667	9.92	8.73667	7.65667	8.24	7.59	8.06	7.86667	9.97667	8.65667	8.33333	7.93667	8.23333	8.31333	8.50333	7.69333	8.17667
1030	dre-let-7a	cel-let-7|hsa-let-7a|cbr-let-7|rno-let-7a|gga-let-7a|gga-let-7j|dre-let-7a|fru-let-7a|tni-let-7a|xtr-let-7a|bta-let-7a|mdo-let-7a		MIMAT0001759	AACTATACAACCTACTACCTCAAACTATACAACCTACTACCTCA	0.94025	0.84142	0.98603	10.0233	9.24333	10.97	10.98	10.9967	10.3333	9.68333	9.59667	9.58667	11.0033	10.2067	8.68	10.8733	7.69333	10.78	10.2233	10.7133	8.78
2247	dre-let-7j	dre-let-7j		MIMAT0003015	AACTGTACAAACAACTACCTCAAACTGTACAAACAACTACCTCA	0.95484	0.87575	0.98603	7.45333	7.09333	7.57333	8.41667	8.77667	8.26	7.32667	6.77	6.51333	8.72667	8.48333	6.38	8.20333	5.63667	7.95667	7.59667	8.53667	6.81
1483	dre-miR-26a	dre-miR-26a|ssc-miR-26a|ptr-miR-26a|ggo-miR-26a|ppy-miR-26a|lla-miR-26a|mne-miR-26a|mml-miR-26a|ppa-miR-26a|fru-miR-26|tni-miR-26|bta-miR-26a		MIMAT0001794	AGCCTATCCTGGATTACTTGAAAGCCTATCCTGGATTACTTGAA	0.96222	0.84813	0.98603	11.76	13.5467	11.5533	12.54	12.4	12.1167	13.2833	13.4833	12.76	12.02	12.9267	12.96	12.5133	11.8767	12.39	12.2433	13.0767	12.56
1416	1416	mmu-miR-194|hsa-miR-194|rno-miR-194|gga-miR-194|mml-miR-194|ptr-miR-194|ppy-miR-194|ggo-miR-194|mne-miR-194|age-miR-194|xtr-miR-194			TCCACATGGAGTTGCTGTTACATCCACATGGAGTTGCTGTTACA	1.03926	0.85198	0.98603	11.22	12.1233	11.4133	11.27	10.81	10.6233	10.5733	10.4167	10.7367	12.04	12.2967	10.6733	10.81	11.4833	11.03	10.6933	10.17	11.0367
1801	dre-miR-20b	dre-miR-20b		MIMAT0001778	CTACCTGCACTGTGAGCACTTCTACCTGCACTGTGAGCACTT	0.97716	0.85462	0.98603	7.28667	7.80667	6.76333	7.02667	7.30333	7.05667	7.33333	7.43333	7.47667	6.93667	7.28333	7.51	7.08333	7.52333	7.26667	6.99333	7.23667	7.62
1057	dre-miR-214	hsa-miR-214|mmu-miR-214|rno-miR-214|dre-miR-214|ssc-miR-214|ggo-miR-214|age-miR-214|ppa-miR-214|ppy-miR-214|ptr-miR-214|mml-miR-214|sla-miR-214|mne-miR-214|fru-miR-214|tni-miR-214|xtr-miR-214|mdo-miR-214		MIMAT0001283	TGCCTGTCTGTGCCTGCTGTTGCCTGTCTGTGCCTGCTGT	0.96966	0.86602	0.98603	7.93333	8.00667	7.68667	7.53667	7.36667	7.56333	7.69333	7.34	6.59667	8.45667	7.75667	7.18333	7.53	6.62667	8.12667	7.31667	8.08	6.97
1460	1460	hsa-miR-30a-5p|mmu-miR-30a-5p|rno-miR-30a-5p|gga-miR-30a-5p|mml-miR-30a-5p|ptr-miR-30a-5p|ggo-miR-30a-5p|ppy-miR-30a-5p|ppa-miR-30a-5p|xtr-miR-30a-5p|mdo-miR-30a			CTTCCAGTCGAGGATGTTTACACTTCCAGTCGAGGATGTTTACA	1.02337	0.86625	0.98603	7.52333	8.25333	7.33	8.18	7.98333	8.39333	7.99333	8.02333	8.03	7.86	7.97667	8.16333	7.74333	8.61667	8.10667	8.03	7.73333	8.21667
1139	dre-miR-25	hsa-miR-25|mmu-miR-25|rno-miR-25|dre-miR-25|ggo-miR-25|ppa-miR-25|ppy-miR-25|ptr-miR-25|mml-miR-25|lla-miR-25|mne-miR-25|fru-miR-25|tni-miR-25|xtr-miR-25|bta-miR-25|mdo-miR-25		MIMAT0001793	TCAGACCGAGACAAGTGCAATTCAGACCGAGACAAGTGCAAT	1.03129	0.86836	0.98603	7.48333	9.83667	7.54	8.68	8.67333	8.94667	8.76333	8.58	8.44333	8.85	8.93	8.58667	8.60333	8.19333	8.39	8.60667	8.46667	8.23
1044	dre-miR-24	hsa-miR-24|mmu-miR-24|rno-miR-24|gga-miR-24|dre-miR-24|ssc-miR-24|mml-miR-24|ppy-miR-24|mne-miR-24|ppa-miR-24|ggo-miR-24|ptr-miR-24|fru-miR-24|tni-miR-24|xtr-miR-24a|bta-miR-24		MIMAT0001792	TGTTCCTGCTGAACTGAGCCATGTTCCTGCTGAACTGAGCCA	0.96222	0.7989	0.98603	8.68	8.45	8.22667	8.08667	7.89667	8.13333	7.64	8.53	8.63333	7.61	7.85667	8.72333	8.05667	8.76667	7.87333	8.14333	7.93	8.52
1428	1428	dme-let-7|mmu-let-7a|dps-let-7|bmo-let-7			ACTATACAACCTACTACCTCAACTATACAACCTACTACCTCA	1	1	1	9.24333	8.37333	9.70667	9.76667	9.74333	9.35667	8.74333	8.32667	8.32	9.85	9.55	7.10333	10.2133	6.71	9.71667	9.42667	10.19	7.91333
1476	dre-miR-155	hsa-miR-155|gga-miR-155|dre-miR-155|xtr-miR-155		MIMAT0001851	CCCCTATCACGATTAGCATTAACCCCTATCACGATTAGCATTAA	13			1.30667	3.21	1.27667	2.85333	2.08667	3.05	3.17667	2.81	8.21333	6.84667	7.10333	6.11333	6.91	4.69	4.99333	4.59	6.14	1.13333	dre-miR-155 was included in our graph in figure 1 despite that it was not detected above threshold in all samples.
							Normalized Thresholds for arrays - one TR sample from one fish pr array		3.69726	5.4153	4.73034	4.28467	5.37791	5.0297	6.14591	4.37134	4.80285	5.73579	5.45704	5.1825	6.16164	4.62004	4.10451	4.8902	6.99784	3.11321
